# Supplementary material for: Tumor necrosis factor-α blockade treatment decreased CD154 (CD40-ligand) expression in rheumatoid arthritis
Source: PLoS One. 2017 Aug 24;12(8):e0183726. doi: 10.1371/journal.pone.0183726 (PMC5570341; doi:10.1371/journal.pone.0183726)
Supplement: S1 Table — (XLS) [file pone.0183726.s001.xls]

## Sheet: Sheet1
S1 Table. Demographic data and laboratory results
										no stimulation	no stimulation	after stimulation	after stimulation									3 months after treatment	no stimulation	no stimulation	after stimulation	after stimulation
	age	gender	disease duration (y)	pred (mg)	MTX	HCQ	salazine	leflunomide	CsA	%CD154/CD4	MFI CD154/CD5	% CD154/CD6	MFI CD154/CD7	DAS28	ESR	CRP	CCP	RF	IgG	IgA	IgM		CD154/CD4	MFI CD154/CD5	% CD154/CD6	MFI CD154/CD7	DAS28	ΔDAS28	ESR	CRP	CCP	RF	IgG	IgA	IgM
patient 1	70	F	1	5	1	1	1	0	0	4.18	166.27	58.41	133.62	6.94	83	2.99	340	153.21	1763	434	102		2.09	21.31	53.81	94.46	5.92	1.02	30	0.31	340	67.69	1140	373.2	102.1
patient 2	36	F	1	5	1	0	0	0	0			47.32	157.89	6.53	23		2.2	87.21	1220	309	283		2.16	44.3	24.05	104.85	6.72	-0.19	28	2.21	1.9	88.81	1282	327	260.4
patient 3	50	F	3	5	1	1	0	0	0	4.97	204.39	68.47	56.58	6.1	70	0.47	340	1166.75	2497	621	160		1.09	20.67	64.38	351.95	6.23	-0.13	80	1.43	340	1050	2357	674	141
patient 4	46	F	1	5	1	1	0	0	0	3.59	99.92	24.65	217.52	7.42	29	0.98	1.2	9.94	1200	221.5	86.5		1.23	127.37	30.26	52.46	6.94	0.48	18	0.98	1.9	10.78	1358	232.3	129.1
patient 5	79	F	11	5	1	1	0	0	0	2.29	430.4	51.95	157.89	5.59	12	0.72	72	139.65	1144	283.1	150.5		1.75	77.96	59.64	104.85	4.49	1.1	4	0.05	69	151.33	1124	283.2	178.6
patient 6	60	F	3	5	1	1	0	0	0	9.19	56.1	10.36	96.56	6.6	19	1.01	85	72.64	1736	508.9	73.4		1.17	54.87	19.57	53.81	6.22	0.38	13	0.07	87	79.22	1969	476.7	75.9
patient 7	61	F	10	5	1	0	1	0	0	4.57	262.41	36.63	32.78	5.93	37	1.31	17	67.96	1133	359.8	86.9		0.33	20.91	38.02	62.51	5.31	0.62	20	0.33	28	107.71	1307	380.9	104.8
patient 8	73	F	1	5	1	1	0	0	0	12.42	38.72	77.22	142.78	6.88	42	1.9	332	42.02	1481	559.3	96.2		0.65	16.34	80.42	121.42	6.13	0.75	20	0.07	278	34.99	1310	487.9	90.9
patient 9	48	F	2	5	1	0	0	1	0	10.13	39.35	59.91	236.58	6.6	8	0.1	340	377.02	959	86.8	92.3		0.57	27.5	53.5	136.29	5.61	0.99	3	0.04	340	349.91	905	79.4	106.6
patient 10	46	F	7	10	1	1	1	0	0	14.79	35.31	69.05	237.54	6.99	49	3.37	100	11.55	1892	236.4	246		0.63	24.78	66.41	140.51	6.35	0.64	26	0.84	60	8.17	1727	245.5	283.1
patient 11	56	F	6	2.5	1	1	1	0	0	10.45	85.42	57.48	185.06	6.52	36	2.41	228	47.36	1610	226.3	59.8		0.64	70.05	14.35	93.01	5.5	1.02	13	0.42	182	56.65	1840	227.5	66.3
patient 12	53	F	3	10	0	1	0	1	0	2.66	291.1	34.01	150.86	5.79	13	0.75	339	21.31	876	177.3	169.1		2	231.53	4.06	21.26	5.52	0.27	10	0.46		17.07	971
patient 13	46	F	6	10	1	0	1	0	1	1.87	218.21	57.37	146.71	6.02			65	359.97	1549	555.2	282.5		0.87	67.36	86.4	107.35			16	0.09	50	408.84	1598	514.1	330.7
patient 14	45	F	3	2.5	0	1	1	0	0	3.49	135.78	46.78	49.21	5.59	36	0.73	88	200.57	1552	221.5	114.8		6.7	71.31	91.93	46.88	5.26	0.33	26	0.41	83	165.53	1547	222.7	112.1
patient 15	57	M	1	10	1	1	1	0	0	5.6	39.9	59.3	80.05	7.37	93	6.82	340	931.73	1436	262	118.9		3.5	22.84	50.43	56.62	6.3	1.07	32	1.84	288	333.13	1263	246.7	76.8
patient 16	55	F	4	15	1	0	0	0	0	6.22	56.51	59.06	43.22	5.31	44	2.16	340	175.26	1150	331.8	64.1		6.4	15.45	58.25	35.07	5.02	0.29	29	0.53	340	150.05	1418	365.5	85.7
patient 17	42	F	1	10	1	0	0	1	0	21.92	23.98	60.41	30.96	6.58	8		0.6	6.4	746	117.1	49.4		9.3	18.57	74.37	22.97	4.25	2.33	5	0.05	1.1	7.93	849	151.8	103.4
patient 18	62	F	4	10	1	0	1	0	0	15.31	16.1	71.39	26.82	6.12	19	0.38	0.8	8.89	990	407.7	67.3		10.45	14.99	39.47	23.71	5.08	1.04	28	0.35	1.5	8.22	1077	502.1	92.3
patient 19	47	F	10	2.5	1	0	1	1	0	18.62	16.36	56.8	35.29	6.83	10	1.46	93	98.97	734	69	39.6		12.18	16.4	33.35	29.39	5.24	1.59	8		59	64.11	677	55.6	45.4
patient 20	61	F	8	10	1	1	1	0	0	9.3	16.06	64.9	24.14	4.19	4	1.33	236	32.99	954	258	54.5		4.04	14.71	40.16	35.22	3.05	1.14	5	0.07	226	32.45	929	251	51.3
patient 21	79	F	7	7.5	1	1	0	0	0	14.38	16.5	39.47	37.02	6.2	12	0.84	9.7	46.18	1168	285.3	47.6		0.69	27.01	46.77	34.51	3.66	2.54	3	0.09	8.5	58.43	1346	323.3	69.7
patient 22	51	M	4	20	1	0	0	0	1	6.01	19.41	55.43	82.02	4.54	10	1.09	340	212.18	1114	324.6	110.8		0.15	19.97	34.87	63.31	3.13	1.41	3	0.39	340	256.25	1142	323.5	98.7
patient 23	34	M	2	10	1	1	0	1	0	1.01	23.48	66.81	29.37	4.56	8	1.73	54	48.55	1260	305			0.14	48.21	42.03	21.64	2.71	1.85	1	0.47	42.8	92.1
patient 24	57	F	9	0	1	1	0	1	0	2.51	214.26			5.32	19	0.3		18.9									4.11	1.21	8			12.9
patient 25	49	F	4	7.5	1	0	0	0	0	0.34	72.05			4.98	15	0.08	1.1	10.4	1140				1.06	129.46			4.15	0.83	13	0.08	0.3	10.4	1110
patient 26	51	M	2	7.5	1	0	1	0	0	0.68	102.64	63.49	65.89	5.14	24	0.38	340	10.4	1130	387	32.8		4.58	15.13	61.37	76.92	3.95	1.19	8	0.08		10.4
patient 27	38	M	10	15	1	0	1	0	0	0.68	28.17	47.24	101.83	5.77	64	0.33		149					5.8	39.33	10.23	26.35	5.37	0.4	61	1.04	0.6	130
patient 28	64	M	4	10	1	0	1	1	0	11.73	40.49	77.27	44	5.74	44	2.78		459					6.71	26.43	39.93	33.71	4.16	1.58	24	0.08		470
patient 29	57	F	6	10	1	0	1	1	0	4.57	24.83	60.3	28.02	5.74	32	4.04		24.5					2.06	17.17	60.38	27.21	3.58	2.16	6	0.08		29.2
patient 30	50	F	6	0	1	1	0	1	0	7.16	15.97	42.02	44.21	4.72	14	0.14		30.9					0.26	24.68	41.13	19.51	3.43	1.29	11	0.13		40.9
patient 31	59	F	10	7.5	1	1	0	0	0	12.95	108.32	39.86	26.51	5.82	18	2.61	87	103					2.67	17.05	92.05	17.8	3.86	1.96	6	0.19	68	60.8
patient 32	40	F	4	20	0	0	1	1	0	5.59	17.68			4.6	15	0.22	0.2	10.4					1.43	38.35			3.87	0.73	10	0.22		10.1
patient 33	64	M	27	5	1	0	1	1	0	1.63	59.78	61.3	19	5.33	27	0.13		1520					0.84	35.62	58.97	25.5	4.48	0.85	21	0.33		1190
health control
health 1	23	F								0.13	37.52
health 2	25	F								0.12	55.23
health 3	23	F								0.65	31.91
health 4	31	F								1.43	24.58
health 5	26	F								1.24	25.37
health 6	25	F								0.43	31.91
health 7	35	F								1.64	23.93
health 8	27	F								4.23	27.54
health 9	21	F								0.66	36.02
health 10	25	F								0.77	34.57
health 11	44	M								0.95	41.5
health 12	22	F								0.83	35.48
health 13	27	F								0.44	48.03
health 14	36	F								4.56	30.3
